# Supplementary material for: Considering humans as habitat reveals evidence of successional disease ecology among human pathogens
Source: PLoS Biol. 2022 Sep 12;20(9):e3001770. doi: 10.1371/journal.pbio.3001770 (PMC9467372; doi:10.1371/journal.pbio.3001770)
Supplement: S1 Data — (XLSX) [file pbio.3001770.s008.xlsx]

## Sheet: S1 Data
S1 Data
Table of Data used in Figures 1 and 2: Categorical Ranks for each Disease used to Calculate Successional Scores
Pathogen/Parasite	Infectious Period	Incubation Period	Pathogen Viability	Distance	Opportunist	Mutability
A. lumbridcoides	9	6	9	2	1	0
B. pertussis	5	4	2	1	1	0
Cryptosporidium spp.	3	3	5	2	3	1
DENV	3	3	6	3	1	1
Ebola virus	5	3	1	1	1	0
ETEC	2	2	6	2	2	1
Flavivirus genus	4	2	6	3	1	0
HAV	6	5	2	1	1	0
HBV	7	6	4	1	3	1
HCV	7	6	2	1	3	1
HIV	9	4	3	1	3	1
Influenza virus	3	2	1	1	1	1
Leishmania spp.	5	6	3	3	3	1
M. tuberculosis	8	6	4	1	3	1
Measles virus	4	3	1	1	2	0
N. americanus	8	6	4	2	3	1
N. gonorrhoeae	5	3	-	1	2	0
O. volvulus	8	8	5	3	2	0
Plasmodium spp.	8	3	5	3	2	1
Rotavirus	3	2	5	2	2	1
S. pneumoniae	-	2	2	1	3	1
Salmonella spp.	3	2	4	2	3	1
Schistosoma spp.	8	4	2	2	1	0
Shigella spp.	4	2	2	2	3	1
T. brucei	6	4	1	3	1	1
T. cruzi	9	4	7	3	3	0
T. pallidum	9	4	-	1	3	1
T. trichiura	8	6	5	2	1	1
V. cholerae	4	2	8	2	2	1
W. bancrofti	8	7	4	3	1	0
