# Supplementary material for: Considering humans as habitat reveals evidence of successional disease ecology among human pathogens
Source: PLoS Biol. 2022 Sep 12;20(9):e3001770. doi: 10.1371/journal.pbio.3001770 (PMC9467372; doi:10.1371/journal.pbio.3001770)
Supplement: S2 Data — (XLSX) [file pbio.3001770.s009.xlsx]

## Sheet: S2 Data
S2 Data
Pathogen/Parasite	Mean age of greatest prevalence	Median succession score rank
Influenza virus	2.5	-4
Measles virus	1	-4
Ebola virus	29.5	-4
B. pertussis	8	-4
N. gonorrhoeae	19.5	-3
ETEC	2.5	-2
Salmonella spp.	1.5	-2
Rotavirus	0.625	-2
Shigella spp.	2.5	-2
V. cholerae	1	-2
Schistosoma spp.	10	-2
S. pneumoniae	2.5	-1
HIV	32	0
Cryptosporidium spp.	1.75	0
DENV	9.5	0
Flavivirus genus	6.5	0
HAV	5	0
T. brucei	16	0
T. pallidum	24.5	1
A. lumbridcoides	35.5	2
Leishmania spp.	9.5	2
HCV	48	2
HBV	3.25	2
M. tuberculosis	25	2
N. americanus	35.5	2
T. trichiura	35.5	2
W. bancrofti	52.5	2
Plasmodium spp.	28	2
T. cruzi	52	4
O. volvulus	48	4
